# Supplementary material for: Genome-Wide Single Nucleotide Polymorphism Discovery and the Construction of a High-Density Genetic Map for Melon (Cucumis melo L.) Using Genotyping-by-Sequencing
Source: Front Plant Sci. 2017 Feb 6;8:125. doi: 10.3389/fpls.2017.00125 (PMC5292975; doi:10.3389/fpls.2017.00125)
Supplement: Supplementary file 7 [file Data_Sheet_1.xlsx]

## Sheet: CIM Bin2493
CIM using 2493 bins
trait	chr	lod	peak pos	nearest bin	95% credible interval		interval size (cM)	flanking bin 1	flanking bin 2	additive effect	PVE	cofactors
exteral color	3	4.57153	70.7079	S3_27813199	66.4331	71.635	5.20187	S3_27435285	S3_28191793	0.6302	14.85	"S4_1533336" "S3_27813199" "S2_22814352"
exteral color	4	11.2656	4.59875	S4_1583322	0	6	6	S4_205086	S4_1655078	-1.058	39.8
fruit length	7	6.06122	52	S7_22247752	49	54.8197	5.81972	S7_21673362	S7_22751211	1.0372	19.8248	"S7_22247752" "S10_5817759" "S11_26313162"
flesh thickness	10	6.4668	7.5451	S10_1291780	5	9.59364	4.59364	S10_771413	S10_1545821	-0.277	15.2935	"S10_1291780" "S11_26046887" "S7_8814242" "S6_32122191" "S12_25754575"
flesh color	4	5.10995	9.03359	S4_1736057	8	12	4	S4_1664870	S4_1966752	-0.7697	19.75	"S8_29645508" "S4_1668008"
flesh color	8	10.2053	76.7313	S8_29946807	73.6279	77.7193	4.09138	S8_29681675	S8_30003393	-1.0594	36.57
net density	2	9.40346	40.9917	S2_17480256	39	41.0429	2.04286	S2_16415727	S2_17972200	-0.6432	29.3265	"S2_17480256" "S3_22887862" "S1_914399"
net thickness	2	6.49749	33.6671	S2_11852937	32.2642	34.6007	2.3365	S2_7481584	S2_14567314	-0.47755	24.3452	"S2_11852937" "S6_34454793" "S6_484477" "S5_26101426" "S11_29650756"
pistil scar width	2	6.19588	35	S2_14567314	34	38	4	S2_11852937	S2_16194372	-0.5565	21.9328	"S2_13959019" "S10_746202" "S12_14741135"
ratio of length and diameter	7	6.72879	52.284	S7_22398054	51	54.4016	3.40163	S7_21928298	S7_22713003	0.06046	17.1767	"S7_22247752" "S8_974822" "S2_25540406"

## Sheet: CIM Bin504
CIM using 504 bins
trait	chr	lod	peak pos	nearest bin	95% credible interval		interval size (cM)	flanking bin 1	flanking bin 2	additive effect	PVE	cofactors
exteral color	4	11.5602	1	S4_1533336	0	4	4	S4_205086	S4_1664826	-0.9972	36.4319	"S4_617106" "S3_27672828" "S10_4404823"
fruit length	7	7.12412	50	S7_21928298	47	53	6	S7_9776398	S7_22870380	0.9458	16.0185	"S7_21928298" "S1_14737013" "S11_26092546" "S10_18523601" "S4_29882407"
flesh thickness	10	6.77004	9	S10_1553952	6	11	5	S10_935666	S10_1756281	-0.277	15.0451	"S10_1553952" "S11_26092546" "S7_8805897" "S6_31746349" "S12_25645112" "S1_189252"
flesh color	4	5.87088	9.03346	S4_1713857	7	12	5	S4_1465722	S4_2126424	-0.7469	18.69	"S8_29968877" "S4_1668008"
flesh color	8	9.9919	77.7184	S8_29968877	74	78	4	S8_29551777	S8_30168488	-1.0518	35.75
net density	2	6.47207	39	S2_16712642	37	42	5	S2_14226446	S2_20529078	-0.666	29.4563	"S2_17379789" "S3_1811467" "S12_26212653"
net thickness	2	6.72313	33.2019	S2_7759688	32	38	6	S2_6541132	S2_17379789	-0.43808	20.5873	"S2_7759688" "S6_34578507" "S5_26101426" "S4_29456378" "S9_1327"
pistil scar width	2	5.04699	36	S2_14226446	34	39	5	S2_7759688	S2_17379789	-0.5715	21.6585	"S2_13959019" "S10_895701" "S12_2906226"
ratio of length and diameter	7	4.67894	47	S7_9776398	40	48	8	S7_6620725	S7_21928298	0.06201	15.2538	"S2_1139253" "S7_9776398" "S8_1909735"

## Sheet: CIM Bin255
CIM using 255 bins
trait	chr	lod	peak pos	nearest bin	95% credible interval		interval size (cM)	flanking bin 1	flanking bin 2	additive effect	PVE	cofactors
exteral color	4	6.13942	0	S4_205086	0	5	5	S4_205086	S4_2190893	-1.0006	35.3951	"S4_205086" "S4_2989021" "S2_22814352"
fruit length	7	4.19751	49	S7_22611998	49	55	6	S7_6030916	S7_22870380	1.161	17.3131	"S7_22611998" "S11_26230777" "S1_6002070"
flesh thickness	10	5.88173	13	S10_1545821	8	14	6	S10_879409	S10_2433005	-0.28271	13.3974	"S10_1545821" "S11_26230777" "S1_189252" "S7_14577" "S6_31746349"
flesh color	8	5.08031	82	S8_31230871	82	86.1399	4.13986	S8_25688129	S8_31230871	-0.982	23.9547	"S8_31429283" "S11_14520423"
net density	2	7.685	40	S2_15168500	34.6007	42	7.39927	S2_14567314	S2_18580706	-0.6364	25.8348	"S2_15168500" "S3_22727076" "S6_1269"
net thickness	2	3.63598	33	S2_7481090	30	39	9	S2_1937599	S2_18580706	-0.42907	18.0726	"S2_14567314"	detected after decreasing the number of cofactors from 5 to 1
pistil scar width	2	4.7677	39	S2_15168500	34.6007	39	4.39927	S2_14567314	S2_18580706	-0.5592	19.2372	"S2_14567314" "S10_879409" "S3_27667645"
ratio of length and diameter	7	5.89136	49	S7_22611998	49	54.4016	5.40163	S7_6030916	S7_22713003	0.07367	17.6524	"S7_22611998" "S8_2325582" "S2_25345014"

## Sheet: Comparision of LOD peak pos
	2,493 bin	504 bin	255 bin
trait	peak pos	peak pos	peak pos	Difference (2,493 bin pos - 504 bin pos)	Difference (2,493 bin pos - 255 bin pos)
exteral color	70.7079	NA	NA	NA	NA
	4.59875	1	0	3.59875	4.59875
fruit length	52	50	49	2	3
flesh thickness	7.5451	9	13	1.4549	5.4549
flesh color	9.03359	9.03346	NA	0.000131	NA
	76.7313	77.7184	82	0.9871	5.26873
net density	40.9917	39	40	1.99172	0.99172
net thickness	33.6671	33.2019	33	0.4652	0.66708
pistil scar width	35	36	39	1	4
ratio of length and diameter ***	52.284	47	49	5.28402	3.28402
average difference				1.86465	3.40815
variance				2.73177	3.27905
